# Supplementary material for: Compartment-specific small non-coding RNA changes and nucleolar defects in human mesial temporal lobe epilepsy
Source: Acta Neuropathol. 2024 Nov 7;148(1):61. doi: 10.1007/s00401-024-02817-8 (PMC11543739; doi:10.1007/s00401-024-02817-8)
Supplement: Supplementary file 14 — Supplementary file14 (XLSX 10022 kb) [file 401_2024_2817_MOESM14_ESM.xlsx]

## Sheet: 1.RNAseq patient samples
Tissue samples used for RNA-seq
Sample type	Age (years)	Gender	Pathology	Age of onset (years)	PMD (hh:mm)	Brain pH	Hippocampus	RIN values nucleus	RIN values cytoplasm	Cortex	RIN values nucleus	RIN values cytoplasm	AED’s
C1	55	M	Non demented control	NA	22:00:00	ND	yes	6.2	7	yes	6.5	6.8	NA
C2	51	M	Non demented control	NA	07:44:00	ND	yes	6.5	7.1				NA
C3	64	F	Non demented control	NA	04:20:00	6.45	yes	6.2	6.8	yes	6	6.6	NA
C4	57	F	Non demented control	NA	07:40:00	6.47				yes	6	6.5	NA
C5	55	M	Non demented control	NA	07:15:00	ND				yes	6.4	6.7	NA
C6	60	F	Non demented control	NA	06:50:00	6.27				yes	6	6.3	NA
C7	81	F	Non demented control	NA	04:25:00	6.67				yes	6.2	6.6	NA
C8	62	M	Non demented control	NA	07:20:00	6.36	yes	6.5	7.1				NA
C9	73	F	Non demented control	NA	06:40:00	ND	yes	6.9	7.3				NA
E1	45	M	mTLE non-HS	16			yes	6.3	6.5	yes	5.7	6	CBZ VPA TPR
E2	30	M	mTLE non-HS	25			yes	5.8	6.2	yes	6.2	6.4	CBZ LTG CLO
E3	31	F	mTLE non-HS	22			yes	6.3	6.6	yes	6.4	7.1	CBZ, CLO
E4	46	M	mTLE non-HS	22			yes	6.9	7.3				LEV
E5	42	F	mTLE non-HS	35			yes	6.7	7.6				ZON CBZ MID
E6	27	F	mTLE non-HS	11						yes	5.8	6	LEV
E7	30	M	mTLE non-HS	22						yes	6.1	6.2	OXC LEV CLO
E8	25	F	mTLE non-HS	12						yes	7.1	7.7	CBZ LEV LTG
E9	19	M	mTLE+HS (ILAE Type1)	13						yes	6.2	6.3	OXC
E10	34	F	mTLE+HS (ILAE Type1)	8						yes	6.1	6.4	LTG CBZ VPA CLO
E11	48	M	mTLE+HS (ILAE Type1)	44.5						yes	5.8	6	CBZ LTG VPA
E12	40	M	mTLE+HS (ILAE Type1)	10						yes	5.8	6.1	PHT CLO CBZ LTG
E13	49	M	mTLE+HS (ILAE Type1)	1						yes	7	7.4	LTG CBZ CLO
E14	23	F	mTLE+HS (ILAE Type1)	14						yes	6.3	6.7	LTG
E15	31	F	mTLE non-HS	18						yes	7.1	7.6	CBZ ZON
E16	58	F	mTLE non-HS	36						yes	7.0	7.2	LEV LTG
E17	19	F	mTLE non-HS	10						yes	7.1	7.8	OXC LEV CLO
			Abbreviation
			Not determined - ND
			Not applicable - NA
			Lamotrigine - LTG
			Phenytoin - PHT
			Carbamazepine - CBZ
			Valproinic acid - VPA
			Topiramate - TPR
			Levetiracetam - LEV
			Trileptal or Oxcarbazepine - OXC
			Frisium or Clobazam - CLO
			Diazepam - DZP
			Gabapentin - GBP
			Lorazepam - LZP
			Pregabaline - PGB
			Phenobarbital - PBT
			Seroquel-SER
			Keppra (Levetiracetam) -LEV
			Lamictal (Lamotrigine) -LTG
			Lyrica (Pregabaline) - PGB
			Temazepam (Restoril- benzodiazepam) - RES
			Tegretol (Carbamazepine) - CBZ
			Zonasamide - ZON
			Midazolam - MID

## Sheet: 2.Follow-up analysis patients
Tissue samples used for follow-up analysis
Sample type	Age (years)	Gender	Pathology	Age of onset (range)	PMD (hh:mm)	Brain pH	Hippocampus	braak	amyloid	cortex	AED’s	Assay
C9	58	M	Non demented control	NA	06:55:00	6.46	yes	1	O		NA	ISH
C10	60	F	Non demented control	NA	05:30	7.07	yes	0			NA	ISH
C11	55	F	Non demented control	NA	07:30	ND	yes	1	O		NA	ISH
C12	71	F	Non demented control	NA	06:15	ND	yes	2			NA	ISH
C13	74	M	Non demented control	NA	8.05	6.87	yes				NA	IHC WB
C14	70	M	Non demented control	NA	20.45	6.68	yes				NA	IHC WB
C15	71	M	Non demented control	NA	8.55	6.64	yes				NA	IHC WB
C16	94	M	Non demented control	NA	5.25	6.61	yes				NA	IHC
C17	48	M	Non demented control	NA	5.30	6.88	yes				NA	WB
C18	50	F	Non demented control	NA	4.10	6.98	yes				NA	WB
AD1	62	M	Alzheimer	NA	06:15	6.69	yes	6			NA	ISH
AD2	57	M	Alzheimer	NA	06:20	6.70	yes	5			NA	ISH
AD3	69	F	Alzheimer	NA	06:10	6.40	yes	6	C		NA	ISH
AD4	68	M	Alzheimer	NA	04:30	6.43	yes	6			NA	ISH
AD5	67	F	Alzheimer	NA	07:35	6.87	yes	5	C		NA	ISH
T1	48	M	Tumor	NA						yes	NA	ISH, IHC
T2	42	M	Tumor	NA						yes	NA	ISH, IHC
E18	23	F	mTLE non-HS	18			yes			yes	PHT, CZP	ISH, IHC
E19	38	F	mTLE non-HS	19			yes			yes	CBZ, LEV	ISH, IHC
E20	63	F	mTLE non-HS	35			yes			yes	LEV, CZP, LTG	ISH, IHC
E21	40	F	mTLE non-HS	17			yes			yes	LEV, LTG, CBZ	ISH, IHC, WB
E22	34	F	mTLE non-HS	24			yes				CBZ	WB
E23	43	F	mTLE non-HS	10			yes				PHT, LTG,	WB
E24	45	M	mTLE non-HS	20			yes				CBZ, VPA, TPR	IHC, WB
E25	46	F	mTLE non-HS	16			yes				CBZ, VPA	IHC, WB
E26	50	F	mTLE non-HS	36			yes				LTG,CBZ	IHC
E27	41	M	mTLE+HS (ILAE Type1)	1			yes				PHT, CLB, CBZ, LTG	IHC
E28	49	M	mTLE+HS (ILAE Type1)	30			yes				CBZ, GBP	IHC
E29	36	M	mTLE+HS (ILAE Type1)	10			yes				PGB, LTG	IHC
E30	43	M	mTLE+HS (ILAE Type1)	13			yes				OXC, CLO,LEV	IHC
			Abbreviation
			Alzhemiers disease- AD
			Tumor Cx - T
			in situ hybridisation- ISH
			immunohistochemistry - IHC
			western blotting - WB,
			not determined -ND
			not applicable - NA
			Lamotrigine - LTG
			Phenytoin - PHT
			Carbamazepine - CBZ
			Valproinic acid - VPA
			Topiramate - TPR
			Levetiracetam - LEV
			Trileptal or Oxcarbazepine - OXC
			Frisium or Clobazam - CLO
			Diazepam - DZP
			Gabapentin - GBP
			Lorazepam - LZP
			Pregabaline - PGB
			Phenobarbital - PBT
			Seroquel-SER
			Keppra (Levetiracetam) -LEV
			Lamictal (Lamotrigine) -LTG
			Lyrica (Pregabaline) - PGB
			Temazepam (Restoril- benzodiazepam) - RES
			Tegretol (Carbamazepine) - CBZ
			Zonasamide - ZON
			Midazolam - MID

## Sheet: 3.Antibodies used
Antibody details and conditions
						Westernblot			Immunostaining
Antibodies	Species	Catalogue number	Company	RRID	Amout of protein	Dilution used	gel %	Block	Concentration	Block
NPM1	Mouse	FC-61991, 32-5200	ThermoFisher Scientific	AB_2533084	3,75 ug	1;1000	0.12	5% milk powder in 1x TBS-T	1;250 with microwave	0,3%triton 3% NGS and 2%BSA
C23	Mouse	MS-3 (sc-8031)	Santa cruz biotechnology	AB_670271	10 ug	1;500	0.08	5% milk powder in 1x TBS-T	1;250 with microwave	0,3%triton 3% NGS and 2%BSA
Fibrillarin	Rabbit	C13C3, 2639	Cell Signaling Technology	AB_2278087	10 ug	1;1000	0.1	5% milk powder in 1x TBS-T	1;400 with microwave	0,3%triton 3% NGS and 2%BSA
CBX4	Rabbit	E6L7X, 30559	Cell Signaling Technology	AB_2798991	10 ug	1;1000	0.08	5% milk powder in 1x TBS-T	1;500 with microwave	0,3%triton 3% NGS and 2%BSA
Goat Anti-Rabbit IgG H&L (Alexa Fluor® 488)	Rabbit	ab150077	Abcam	AB_2630356	NA	NA	NA	NA	1;500
Goat Anti-Rabbit IgG H&L, Alexa Fluor® 568	Rabbit	ab175471	Abcam	AB_2576207	NA	NA	NA	NA	1;500
Goat Anti-Mouse IgG H&L (Alexa Fluor® 568)	Mouse	ab175473	Abcam	AB_2895153	NA	NA	NA	NA	1;500
Goat anti-Mouse IgG (H+L), Alexa Fluor™ 488	Mouse	A-11029	ThermoFisher Scientific	AB_2534088	NA	NA	NA	NA	1;500
CBX8	Rabbit	D208C, 14696	Cell Signaling Technology	AB_2687589	10 ug	1;1000	0.1	5% milk powder in 1x TBS-T		in 1xPBS
β-Actin	Mouse	A5316	Sigma-Aldrich	AB_476743	10 ug	1;2000		5% milk powder in 1x TBS-T
β-tubulin	Mouse	T4026	Sigma-Aldrich	AB_477577	10 ug	1;2000		5% milk powder in 1x TBS-T
Goat Rabbit (GAR)-HRP Conjugate	Rabbit	1705046	Bio-Rad	AB_11125757		1;50.000		2,5% milk powder in 1xTBS-T
Goat Mouse (GAM)-HRP Conjugate	Mouse	1705047	Bio-Rad	AB_11125753		1;30.000		2,5% milk powder in 1xTBS-T
Antirabbit-IRdye800	Rabbit	926-32211	LI-COR Biosciences	AB_621843		1;5000		0.25% gelatine with 0.5% triton 1x TBS-T
Antimouse-IRdye700	Mouse	926-68070	LI-COR Biosciences	AB_10956588		1;2000		0.25% gelatine with 0.5% triton 1x TBS-T
Research resource identification - RRID
Not applicable - NA

## Sheet: 4.miRNAseq
Sample type	Brain region	Sequences/ .fq file (reads obtained)	Average raw reads/group	miRNA counts per sample	% of reads per sample in comparison to raw reads	Number of miRNAs detected
C1_cyt	Cortex	19615665		3764453	5.21076	998
C3_cyt	Cortex	19859358		5690683	3.4898	1069
C4_cyt	Cortex	12822873		1788301	7.17042	887
C5_cyt	Cortex	14793896		2625698	5.63427	905
C6_cyt	Cortex	23719222		1915891	12.3803	900
C7_cyt	Cortex	30480243	2.02152e+07	3253243	9.36919	979
E1_cyt	Cortex	23107715		2462640	9.38331	923
E2_cyt	Cortex	12853850		2557429	5.02608	930
E3_cyt	Cortex	34718804		3828793	9.06782	1011
E6_cyt	Cortex	20801951		3180012	6.54147	936
E7_cyt	Cortex	16533611		3422929	4.83025	972
E8_cyt	Cortex	24296344	2.2052e+07	3354389	7.24315	975
E9_cyt	Cortex	14437135		2640958	5.46663	938
E10_cyt	Cortex	19031833		2514493	7.56886	910
E11_cyt	Cortex	23458213		3511960	6.67952	1004
E12_cyt	Cortex	17418796		3671183	4.74474	966
E13_cyt	Cortex	13567208		2226603	6.09323	912
E14_cyt	Cortex	38563917	21079517	5465641	7.0557	1111
E15_Post_cyt	Cortex	14021840	1.55214e+07	2796856	5.01343	938
E15_Pre_cyt	Cortex	15232812	1.76015e+07	3843549	3.96322	995
E16_Post_cyt	Cortex	14060581		3279631	4.28724	953
E16_Pre_cyt	Cortex	14942389		2762165	5.40967	944
E17_Post_cyt	Cortex	18481787		3242128	5.70051	981
E17_Pre_cyt	Cortex	22629306		4724709	4.78957	1048
C1_nuc	Cortex	18174216		6622742	2.74421	1105
C3_nuc	Cortex	16925270		6018541	2.81219	1075
C4_nuc	Cortex	9498302		2895901	3.27991	938
C5_nuc	Cortex	14070285		3570925	3.94024	971
C6_nuc	Cortex	11054820		3014636	3.66705	969
C7_nuc	Cortex	16708387	1.44052e+07	3945460	4.23484	1023
E1_nuc	Cortex	17094942		3375839	5.06391	971
E2_nuc	Cortex	18519252		4137528	4.47592	1021
E3_nuc	Cortex	24796731		4448043	5.57475	1044
E6_nuc	Cortex	13629978		3152590	4.32342	940
E7_nuc	Cortex	11022687		2975163	3.7049	941
E8_nuc	Cortex	4619694	14947214	739777	6.24471	701
E9_nuc	Cortex	19042548		3199881	5.95102	981
E10_nuc	Cortex	20724500		4922683	4.21	1061
E11_nuc	Cortex	21007703		3987373	5.26856	1033
E12_nuc	Cortex	14252235		2771977	5.14154	934
E13_nuc	Cortex	12205229		2588513	4.71515	924
E14_nuc	Cortex	15412111	1.71074e+07	3459102	4.45552	1111
E15_Post_nuc	Cortex	17389381	1.62554e+07	7199617	2.41532	1081
E15_Pre_nuc	Cortex	12431499	1.85119e+07	5543497	2.24254	1020
E16_Post_nuc	Cortex	15840440		5881786	2.69313	1055
E16_Pre_nuc	Cortex	16257414		5321257	3.05518	1018
E17_Post_nuc	Cortex	15536293		3243241	4.79036	978
E17_Pre_nuc	Cortex	26846780		5275641	5.08882	1083
C1_cyt	Hippocampus	20931904		4061481	5.15376	1047
C2_cyt	Hippocampus	22889709		4308011	5.31329	1042
C3_cyt	Hippocampus	24454913		5746742	4.25544	1079
C8_cyt	Hippocampus	12882100		3376173	3.81559	956
C9_cyt	Hippocampus	14544695	1.91407e+07	2972026	4.89387	942
E1_cyt	Hippocampus	17653886		1991726	8.86361	861
E2_cyt	Hippocampus	10318770		1851060	5.57452	869
E3_cyt	Hippocampus	12261395		2320400	5.28417	912
E4_cyt	Hippocampus	15955032		3294742	4.84257	960
E5_cyt	Hippocampus	15344275	1.67237e+07	3251379	4.71931	979
C1_nuc	Hippocampus	19415013		6923103	2.80438	1126
C2_nuc	Hippocampus	15926980		5877412	2.70986	1105
C3_nuc	Hippocampus	20047833		6336270	3.16398	1109
C8_nuc	Hippocampus	14191669		6487513	2.18754	1104
C9_nuc	Hippocampus	15732037	1.70627e+07	5294260	2.97153	1060
E1_nuc	Hippocampus	14259233		3082915	4.62524	961
E2_nuc	Hippocampus	14509255		3517456	4.12493	998
E3_nuc	Hippocampus	12927116		2490905	5.18973	945
E4_nuc	Hippocampus	14908274		5562555	2.68011	1048
E5_nuc	Hippocampus	14133258	1.56051e+07	5145485	2.74673	1043
cyt- cytoplasm
nuc- nucleus

## Sheet: 5.Hip nuc CTLvsmTLE non-HS
microRNA	logFC	logCPM	LR	PValue	FDR		mIRNA	Hip_nuc	Hip_cyt	Shared
hsa-miR-7974	3.68217	0.110968	30.6498	3.09057e-08	6.65504e-06		hsa-miR-7974	1	0	1
hsa-miR-619-5p	2.44533	1.54251	19.3369	1.09571e-05	0.000505591		hsa-miR-619-5p	1	0	1
hsa-miR-4732-3p	2.31134	1.33038	25.0732	5.51946e-07	4.45697e-05		hsa-miR-4732-3p	1	0	1
hsa-miR-1908-3p	2.21898	0.812927	22.6407	1.95298e-06	0.000114693		hsa-miR-1908-3p	1	0	1
hsa-miR-144-5p	1.90569	5.71964	36.2786	1.71034e-09	5.52441e-07		hsa-miR-144-5p	1	0	1
hsa-miR-144-3p	1.83426	5.57637	21.3871	3.75286e-06	0.000202029		hsa-miR-144-3p	1	0	1
hsa-miR-4682	1.76246	0.692613	10.2258	0.0013849	0.0319515		hsa-miR-4682	1	0	1
hsa-miR-4485-3p	1.48124	1.71965	10.8686	0.000978095	0.0255988		hsa-miR-4485-3p	1	0	1
hsa-miR-486-5p	1.47407	12.8292	38.0508	6.89258e-10	4.4526e-07		hsa-miR-486-5p	1	0	1
hsa-miR-92b-5p	1.44739	1.31485	13.3628	0.00025667	0.00872679		hsa-miR-92b-5p	1	0	1
hsa-miR-96-5p	1.29366	4.34749	9.31684	0.00227057	0.043897		hsa-miR-96-5p	1	0	1
hsa-miR-451a	1.21664	11.625	15.5846	7.88934e-05	0.00299795		hsa-miR-451a	1	0	1
hsa-miR-3609	1.21106	2.36287	10.8527	0.000986495	0.0255988		hsa-miR-3609	1	0	1
hsa-miR-92b-3p	1.12323	15.521	28.4136	9.79732e-08	1.05484e-05		hsa-miR-92b-3p	1	0	1
hsa-miR-423-3p	0.907312	11.2967	17.5818	2.75214e-05	0.00118526		hsa-miR-423-3p	1	0	1
hsa-miR-3607-3p	0.896125	9.11212	10.3698	0.00128093	0.0306475		hsa-miR-3607-3p	1	0	1
hsa-miR-500a-3p	0.887043	5.64708	11.6956	0.00062647	0.0183954		hsa-miR-500a-3p	1	0	1
hsa-miR-145-5p	-0.614796	11.9677	9.57577	0.00197163	0.0398022		hsa-miR-145-5p	1	0	1
hsa-miR-7-1-3p	-0.80593	5.50241	9.28501	0.00231037	0.043897		hsa-miR-7-1-3p	1	0	1
hsa-miR-655-3p	-0.881036	4.048	9.11828	0.00253068	0.0467092		hsa-miR-655-3p	1	0	1
hsa-miR-320b	-1.09331	5.29421	9.90393	0.00164926	0.0355141		hsa-miR-320b	1	0	1
hsa-miR-1251-5p	-1.17145	2.3645	9.73018	0.00181267	0.0377737		hsa-miR-1251-5p	1	0	1
hsa-miR-129-1-3p	-1.47285	5.69471	20.0425	7.57393e-06	0.000376366		hsa-miR-129-1-3p	1	0	1
hsa-miR-133b	-1.57483	1.89207	14.1638	0.000167565	0.00601373		hsa-miR-133b	1	0	1
hsa-miR-577	-1.6014	5.8005	10.6604	0.00109452	0.0271946		hsa-miR-577	1	0	1
hsa-miR-7158-3p	-1.78796	0.914905	10.0917	0.00148936	0.0331768		hsa-miR-7158-3p	1	0	1
hsa-miR-320c	-2.16082	2.84549	16.9609	3.81585e-05	0.00154065		hsa-miR-320c	1	0	1
hsa-miR-4454	2.01256	4.85245	22.8492	1.75221e-06	0.000113193		hsa-miR-4454	1	1	2
hsa-miR-1260b	1.83435	2.63887	25.9065	3.58357e-07	3.30712e-05		hsa-miR-1260b	1	1	2
hsa-miR-486-3p	1.56052	7.5261	29.6742	5.11107e-08	6.86686e-06		hsa-miR-486-3p	1	1	2
hsa-miR-27a-5p	1.26028	2.74668	10.8449	0.000990665	0.0255988		hsa-miR-27a-5p	1	1	2
hsa-let-7c-3p	1.04326	3.49587	13.0544	0.000302568	0.00977296		hsa-let-7c-3p	1	1	2
hsa-miR-3615	-1.25269	4.02793	12.8131	0.00034421	0.0105886		hsa-miR-3615	1	1	2
hsa-miR-1298-5p	-3.05098	6.80741	24.8008	6.35712e-07	4.563e-05		hsa-miR-1298-5p	1	1	2
hsa-miR-1911-5p	-3.77711	3.23111	29.5984	5.31491e-08	6.86686e-06		hsa-miR-1911-5p	1	1	2

## Sheet: 6.Hip cyt CTLvsmTLE non-HS
microRNA	logFC	logCPM	LR	PValue	FDR		miRNA	Hip_nuc	Hip_cyt	shared
hsa-miR-23a-5p	4.34958	2.27525	17.5188	2.84475e-05	0.00461561		hsa-miR-23a-5p	0	1	1
hsa-miR-33b-3p	2.94974	1.51504	17.7176	2.56243e-05	0.00461561		hsa-miR-33b-3p	0	1	1
hsa-miR-203b-3p	2.46272	1.94536	13.243	0.000273602	0.0147973		hsa-miR-203b-3p	0	1	1
hsa-miR-3663-3p	2.19464	1.33897	14.3307	0.000153342	0.0106606		hsa-miR-3663-3p	0	1	1
hsa-miR-412-5p	1.91887	4.35919	9.51875	0.00203383	0.0488873		hsa-miR-412-5p	0	1	1
hsa-miR-92a-1-5p	1.48708	1.57888	12.6942	0.000366799	0.0179242		hsa-miR-92a-1-5p	0	1	1
hsa-miR-125a-3p	0.914399	4.66322	10.0553	0.00151908	0.0403312		hsa-miR-125a-3p	0	1	1
hsa-miR-323a-3p	0.770795	9.70734	12.3805	0.000433843	0.0179242		hsa-miR-323a-3p	0	1	1
hsa-miR-409-3p	0.760699	11.4237	11.212	0.000812682	0.0272681		hsa-miR-409-3p	0	1	1
hsa-miR-129-2-3p	0.749838	10.3057	11.15	0.000840311	0.0272681		hsa-miR-129-2-3p	0	1	1
hsa-miR-29a-3p	-0.740924	12.1286	10.9193	0.000951686	0.0294116		hsa-miR-29a-3p	0	1	1
hsa-miR-143-3p	-0.767909	13.7416	11.9188	0.000555708	0.021215		hsa-miR-143-3p	0	1	1
hsa-miR-21-5p	-0.871582	9.90616	13.806	0.000202688	0.0119586		hsa-miR-21-5p	0	1	1
hsa-miR-30a-5p	-0.992196	11.0756	16.5921	4.63445e-05	0.00478053		hsa-miR-30a-5p	0	1	1
hsa-miR-32-5p	-1.09339	4.13847	10.1594	0.00143566	0.0403312		hsa-miR-32-5p	0	1	1
hsa-miR-887-3p	-1.48566	2.42466	11.3854	0.000740237	0.0266896		hsa-miR-887-3p	0	1	1
hsa-miR-21-3p	-1.64045	5.65499	12.3462	0.00044189	0.0179242		hsa-miR-21-3p	0	1	1
hsa-miR-320d	-2.44212	1.42485	14.2013	0.000164261	0.0106606		hsa-miR-320d	0	1	1
hsa-miR-205-5p	-2.64093	3.37676	10.4673	0.00121507	0.0358445		hsa-miR-205-5p	0	1	1
hsa-miR-27a-5p	3.11276	2.7876	50.4954	1.19447e-12	7.75208e-10		hsa-miR-27a-5p	1	1	2
hsa-miR-4454	1.90329	6.52578	23.8111	1.06266e-06	0.000344833		hsa-miR-4454	1	1	2
hsa-miR-1260b	1.54852	3.85073	16.2692	5.49502e-05	0.00478053		hsa-miR-1260b	1	1	2
hsa-miR-486-3p	1.39048	7.9901	9.57052	0.00197727	0.0488873		hsa-miR-486-3p	1	1	2
hsa-let-7c-3p	1.0777	3.34078	12.419	0.000424998	0.0179242		hsa-let-7c-3p	1	1	2
hsa-miR-3615	-1.28825	3.68681	10.0139	0.00155359	0.0403312		hsa-miR-3615	1	1	2
hsa-miR-1298-5p	-1.82748	5.76323	16.4207	5.0728e-05	0.00478053		hsa-miR-1298-5p	1	1	2
hsa-miR-1911-5p	-3.31555	2.7042	16.1368	5.89279e-05	0.00478053		hsa-miR-1911-5p	1	1	2

## Sheet: 7.Cx nuc CTLvsmTLE non-HS
microRNA	logFC	logCPM	LR	PValue	FDR
hsa-miR-663b	4.67984	2.23526	60.0757	9.1276e-15	5.73213e-12
hsa-miR-4454	2.39828	4.97996	25.1286	5.36312e-07	0.000112268
hsa-miR-5091	2.23142	1.96622	30.3727	3.56502e-08	1.11942e-05
hsa-miR-4485-3p	1.78667	2.04545	13.1376	0.000289429	0.0227202
hsa-miR-656-3p	-1.04504	6.77759	12.3092	0.000450728	0.0314508
hsa-miR-516a-5p	-1.21994	2.97822	13.374	0.000255135	0.0227202
hsa-miR-522-3p	-1.43493	2.48541	11.9928	0.00053406	0.033539
hsa-miR-320c	-1.55516	2.3643	15.7536	7.21495e-05	0.00906197
hsa-miR-1247-5p	-1.74576	5.20742	14.1062	0.000172772	0.0180835
hsa-miR-3615	-1.84598	3.40327	16.4221	5.06914e-05	0.00795855

## Sheet: 8.Cx cyt CTLvsmTLE+HS
microRNA	logFC	logCPM	LR	PValue	FDR
hsa-miR-27a-5p	2.28913	2.24147	21.7697	3.07409e-06	0.00195512
hsa-miR-33b-3p	2.12127	1.72087	19.366	1.07911e-05	0.00343156

## Sheet: 9.Cx nuc CTLvsmTLE+HS
microRNA	logFC	logCPM	LR	PValue	FDR
hsa-miR-4454	2.22678	4.89036	21.0671	4.43474e-06	0.00140359
hsa-miR-4485-3p	2.00248	2.26463	16.1598	5.82178e-05	0.00921297
hsa-miR-5091	1.99882	1.82009	22.9861	1.63173e-06	0.00103289
hsa-miR-193a-3p	1.41235	4.73808	11.412	0.00072973	0.0461919
hsa-let-7c-3p	1.08534	3.23361	12.2819	0.000457372	0.0411369
hsa-miR-516a-5p	-1.14904	3.0128	12.0319	0.000522984	0.0411369
hsa-miR-129-1-3p	-1.30492	7.00056	11.8235	0.000584884	0.0411369
hsa-miR-522-3p	-1.30913	2.49484	11.9724	0.000539956	0.0411369
hsa-miR-320c	-1.84383	2.31133	17.3524	3.10512e-05	0.0065518
hsa-miR-6810-3p	-2.22604	0.839608	13.3081	0.000264263	0.0334557

## Sheet: 10.Hip nuc CTLvsmTLE non-HS Up
microRNA	logFC	logCPM	LR	PValue	FDR	microRNA	Mean_expression_CTL	Mean_expression_W0
hsa-miR-92b-3p	1.12323	15.521	28.4136	9.79732e-08	1.05484e-05	hsa-miR-92b-3p	1.38535e+06	2.8644e+06
hsa-miR-486-5p	1.47407	12.8292	38.0508	6.89258e-10	4.4526e-07	hsa-miR-486-5p	175933	472419
hsa-miR-451a	1.21664	11.625	15.5846	7.88934e-05	0.00299795	hsa-miR-451a	84026.4	196198
hsa-miR-423-3p	0.907312	11.2967	17.5818	2.75214e-05	0.00118526	hsa-miR-423-3p	79141.6	136558
hsa-miR-3607-3p	0.896125	9.11212	10.3698	0.00128093	0.0306475	hsa-miR-3607-3p	17524.5	35794
hsa-miR-144-5p	1.90569	5.71964	36.2786	1.71034e-09	5.52441e-07	hsa-miR-144-5p	1015.74	3695.88
hsa-miR-144-3p	1.83426	5.57637	21.3871	3.75286e-06	0.000202029	hsa-miR-144-3p	1090.88	3646.83
hsa-miR-500a-3p	0.887043	5.64708	11.6956	0.00062647	0.0183954	hsa-miR-500a-3p	1652.65	2834.91
hsa-miR-96-5p	1.29366	4.34749	9.31684	0.00227057	0.043897	hsa-miR-96-5p	492.951	1257.01
hsa-miR-3609	1.21106	2.36287	10.8527	0.000986495	0.0255988	hsa-miR-3609	123.465	281.792
hsa-miR-4485-3p	1.48124	1.71965	10.8686	0.000978095	0.0255988	hsa-miR-4485-3p	84.4485	226.773
hsa-miR-619-5p	2.44533	1.54251	19.3369	1.09571e-05	0.000505591	hsa-miR-619-5p	46.553	213.191
hsa-miR-4732-3p	2.31134	1.33038	25.0732	5.51946e-07	4.45697e-05	hsa-miR-4732-3p	37.3654	191.836
hsa-miR-92b-5p	1.44739	1.31485	13.3628	0.00025667	0.00872679	hsa-miR-92b-5p	57.4855	147.922
hsa-miR-1908-3p	2.21898	0.812927	22.6407	1.95298e-06	0.000114693	hsa-miR-1908-3p	24.5072	118.1
hsa-miR-4682	1.76246	0.692613	10.2258	0.0013849	0.0319515	hsa-miR-4682	27.3403	91.141
hsa-miR-7974	3.68217	0.110968	30.6498	3.09057e-08	6.65504e-06	hsa-miR-7974	5.11454	62.3972

[truncated: 18 more sheets: 11.Hip cyt CTLvsmTLE non-HS Up, 12.Hip nuc CTLvsmTLE non-HS iso, 13.Hip cyt CTLvsmTLE non-HS iso, 14.Cx nuc CTLvsmTLE non-HS iso, 15.Cx nuc CTLvsmTLE+HS iso, 16.Cx cyt CTLvsmTLE+HS iso, 17.Cx_PREvsPOST_iso, 18.Mapping NcRNA, 19.DE Cyt, 20.DE Nuc, 21.Plexy snoRNA templates, 22.Plexy (results cdna), 23.filtered_cdna, 24.Plexy (results ncrna), 25.Nuc miR-92b vs Nuc Scr, 26.Whole miR-92b vs Whole Scr, 27.Nuc Panther analysis, 28.Whole Panther Analysis]
